# Supplementary material for: Measuring effects of ivermectin-treated cattle on potential malaria vectors in Vietnam: A cluster-randomized trial
Source: PLoS Negl Trop Dis. 2024 Apr 29;18(4):e0012014. doi: 10.1371/journal.pntd.0012014 (PMC11098492; doi:10.1371/journal.pntd.0012014)
Supplement: S1 File — Anopheline species captures by date and study village, ZAIVE trial, Sept 2019, Central Vietnam. (CSV) [file pntd.0012014.s002.csv]

treatment_group	Villager	Date_binary	species	n_mosq
Control	Ch’nh __n	post	An. minimus	8
Control	Ch’nh __n	post	An. barbirostris	10
Control	Ch’nh __n	post	An. crawfordi	5
Control	Ch’nh __n	post	An. aconitus	192
Control	Ch’nh __n	post	An. sinensis	22
Control	Ch’nh __n	post	An. peditaeniatus	54
Control	Ch’nh __n	pre	An. kochi	1
Control	Ch’nh __n	pre	An. jamesi	1
Control	Ch’nh __n	pre	An. tessellatus	1
Control	Ch’nh __n	pre	An. nivipes	1
Control	Ch’nh __n	pre	An. splendidus	3
Control	Ch’nh __n	pre	An. philippinensis	2
Control	Ch’nh __n	pre	An. minimus	25
Control	Ch’nh __n	pre	An. barbirostris	26
Control	Ch’nh __n	pre	An. vagus	1
Control	Ch’nh __n	pre	An. crawfordi	34
Control	Ch’nh __n	pre	An. aconitus	465
Control	Ch’nh __n	pre	An. sinensis	60
Control	Ch’nh __n	pre	An. peditaeniatus	303
Control	H Yœ	post	An. lesteri	1
Control	H Yœ	post	An. tessellatus	1
Control	H Yœ	post	An. argyropus	6
Control	H Yœ	post	An. maculatus	4
Control	H Yœ	post	An. culicifacies	18
Control	H Yœ	post	An. philippinensis	1
Control	H Yœ	post	An. minimus	44
Control	H Yœ	post	An. barbirostris	1
Control	H Yœ	post	An. vagus	25
Control	H Yœ	post	An. crawfordi	14
Control	H Yœ	post	An. aconitus	6
Control	H Yœ	post	An. sinensis	66
Control	H Yœ	post	An. peditaeniatus	153
Control	H Yœ	pre	An. barbumbrosus	13
Control	H Yœ	pre	An. argyropus	10
Control	H Yœ	pre	An. culicifacies	10
Control	H Yœ	pre	An. philippinensis	1
Control	H Yœ	pre	An. minimus	2
Control	H Yœ	pre	An. barbirostris	12
Control	H Yœ	pre	An. vagus	11
Control	H Yœ	pre	An. crawfordi	4
Control	H Yœ	pre	An. aconitus	6
Control	H Yœ	pre	An. sinensis	34
Control	H Yœ	pre	An. peditaeniatus	160
Control	_i __k	post	An. splendidus	3
Control	_i __k	post	An. philippinensis	3
Control	_i __k	post	An. minimus	1
Control	_i __k	post	An. barbirostris	10
Control	_i __k	post	An. vagus	1
Control	_i __k	post	An. crawfordi	24
Control	_i __k	post	An. aconitus	62
Control	_i __k	post	An. sinensis	24
Control	_i __k	post	An. peditaeniatus	320
Control	_i __k	pre	An. kochi	1
Control	_i __k	pre	An. nivipes	3
Control	_i __k	pre	An. maculatus	3
Control	_i __k	pre	An. splendidus	3
Control	_i __k	pre	An. minimus	5
Control	_i __k	pre	An. barbirostris	1
Control	_i __k	pre	An. vagus	1
Control	_i __k	pre	An. crawfordi	39
Control	_i __k	pre	An. aconitus	66
Control	_i __k	pre	An. sinensis	87
Control	_i __k	pre	An. peditaeniatus	478
Treat	H Lang	post	An. tessellatus	1
Treat	H Lang	post	An. nivipes	2
Treat	H Lang	post	An. culicifacies	1
Treat	H Lang	post	An. vagus	205
Treat	H Lang	post	An. crawfordi	1
Treat	H Lang	post	An. sinensis	12
Treat	H Lang	post	An. peditaeniatus	21
Treat	H Lang	pre	An. barbumbrosus	55
Treat	H Lang	pre	An. philippinensis	1
Treat	H Lang	pre	An. barbirostris	78
Treat	H Lang	pre	An. vagus	92
Treat	H Lang	pre	An. crawfordi	1
Treat	H Lang	pre	An. sinensis	23
Treat	H Lang	pre	An. peditaeniatus	61
Treat	H˜a M_	post	An. tessellatus	1
Treat	H˜a M_	post	An. minimus	1
Treat	H˜a M_	post	An. barbirostris	3
Treat	H˜a M_	post	An. vagus	1
Treat	H˜a M_	post	An. crawfordi	1
Treat	H˜a M_	post	An. aconitus	77
Treat	H˜a M_	post	An. sinensis	10
Treat	H˜a M_	post	An. peditaeniatus	34
Treat	H˜a M_	pre	An. jamesi	1
Treat	H˜a M_	pre	An. nivipes	1
Treat	H˜a M_	pre	An. splendidus	1
Treat	H˜a M_	pre	An. philippinensis	1
Treat	H˜a M_	pre	An. minimus	10
Treat	H˜a M_	pre	An. barbirostris	7
Treat	H˜a M_	pre	An. vagus	1
Treat	H˜a M_	pre	An. crawfordi	9
Treat	H˜a M_	pre	An. aconitus	172
Treat	H˜a M_	pre	An. sinensis	14
Treat	H˜a M_	pre	An. peditaeniatus	147
Treat	_i Jit	post	An. jamesi	1
Treat	_i Jit	post	An. maculatus	4
Treat	_i Jit	post	An. splendidus	21
Treat	_i Jit	post	An. philippinensis	17
Treat	_i Jit	post	An. barbirostris	1
Treat	_i Jit	post	An. vagus	10
Treat	_i Jit	post	An. crawfordi	15
Treat	_i Jit	post	An. aconitus	167
Treat	_i Jit	post	An. sinensis	45
Treat	_i Jit	post	An. peditaeniatus	449
Treat	_i Jit	pre	An. nivipes	1
Treat	_i Jit	pre	An. maculatus	3
Treat	_i Jit	pre	An. culicifacies	1
Treat	_i Jit	pre	An. splendidus	14
Treat	_i Jit	pre	An. philippinensis	7
Treat	_i Jit	pre	An. barbirostris	3
Treat	_i Jit	pre	An. vagus	6
Treat	_i Jit	pre	An. crawfordi	41
Treat	_i Jit	pre	An. aconitus	97
Treat	_i Jit	pre	An. sinensis	95
Treat	_i Jit	pre	An. peditaeniatus	651
